# Supplementary material for: Non-syndromic Cleft Lip and Palate Polymorphisms Affect Normal Lip Morphology
Source: Front Genet. 2018 Oct 24;9:413. doi: 10.3389/fgene.2018.00413 (PMC6207999; doi:10.3389/fgene.2018.00413)
Supplement: Supplementary file 1 [file Table_1.xlsx]

## Sheet: binary_ordinal
Supplementary Table 1
Trait	SNP	N	OR	LCI	UCI	P
Skeletal Pattern	rs227731	3643	0.801246	0.728628	0.881102	4.84e-06
Skeletal Patterneletal Pattern	rs6478391	3643	0.826667	0.733654	0.931473	0.0017741
Cupid's bow shape	rs987525	3643	1.18481	1.06267	1.32098	0.0022496
Philtrum width	rs7590268	3643	0.836306	0.744792	0.939064	0.0025
Lower lip vermilion midline drop	rs560426	3643	0.846785	0.758144	0.945789	0.0031988
Lower lip vermilion contour	rs12543318	3643	1.1474	1.04429	1.2607	0.00421
Upper lip vermilion midline drop	rs227731	3643	0.875426	0.796421	0.962268	0.0058327
Cupid's bow shape	rs7590268	3643	1.15697	1.04131	1.28547	0.0066602
Upper lip vermilion groove	rs1873147	3643	0.847677	0.748201	0.960378	0.0094646
Lower lip vermilion fullness	rs987525	3643	0.872831	0.779209	0.977703	0.018797
Lower vermilion brim	rs793464	3643	0.896758	0.817059	0.984232	0.0217502
Lower lip vermilion border	rs7590268	3643	1.42348	1.05159	1.92689	0.0222788
Lower lip vermilion midline drop	rs13041247	3643	0.877348	0.783583	0.982333	0.0232617
Lower vermilion brim	rs8001641	3643	0.900079	0.820263	0.987661	0.0262783
Lower lip tone	rs1873147	3643	1.13264	1.01368	1.26556	0.0278109
Lower lip chin shape	rs227731	3643	1.10611	1.01058	1.21068	0.0286475
Upper lip double vermilion border	rs227731	3643	1.25782	1.02391	1.54517	0.0288863
Lower lip chin shape	rs1880646	3643	0.895913	0.81047	0.990363	0.0316055
Lower lip vermilion border	rs7632427	3643	1.29145	1.02227	1.63151	0.0319799
Upper lip vermilion border	rs1873147	3643	1.20379	1.01481	1.42797	0.0332781
Philtrum width	rs13041247	3643	0.89961	0.813804	0.994462	0.0385847
Lower lip vermilion fullness	rs79411602	3643	1.10771	1.0046	1.22141	0.0401586
Lower lip double vermilion border	rs7078160	3643	1.13718	1.00486	1.28693	0.0416738
Upper lip vermilion border	rs742071	3643	0.860681	0.74348	0.996359	0.0445535
Lower lip vermilion border	rs1007966	3643	1.27872	1.00551	1.62614	0.0449795
Lower lip double vermilion border	rs13041247	3643	0.907873	0.82546	0.998514	0.0465211
Lower lip vermilion border	rs6478391	3643	0.760408	0.576734	1.00258	0.0521672
Upper lip vermilion groove	rs8001641	3643	1.11428	0.998487	1.2435	0.0532423
Philtrum width	rs12543318	3643	0.903509	0.81515	1.00145	0.0533009
Upper lip vermilion contour	rs1873147	3643	0.907259	0.821292	1.00222	0.0553313
Lower lip vermilion fullness	rs12543318	3643	1.09753	0.994888	1.21076	0.0632135
Lower lip vermilion border	rs13041247	3643	0.793742	0.620093	1.01602	0.0666777
Philtrum width	rs987525	3643	0.89522	0.79457	1.00862	0.0689175
Lower lip tone	rs227731	3643	1.09664	0.992618	1.21157	0.0696323
Commissures	rs7590268	3643	0.908952	0.819041	1.00873	0.0724359
Upper lip vermilion border	rs793464	3643	0.873788	0.754132	1.01243	0.0725583
Lower lip vermilion contour	rs1873147	3643	1.09591	0.991546	1.21125	0.0728597
Cupid's bow shape	rs861020	3643	1.10651	0.989301	1.2376	0.0764445
Upper vermilion brim	rs227731	3643	1.09536	0.990307	1.21157	0.076619
Commissures	rs8001641	3643	0.922931	0.843902	1.00936	0.0790901
Lower lip vermilion contour	rs6478391	3643	1.10424	0.987732	1.2345	0.08133
Philtrum width	rs227731	3643	0.915398	0.828753	1.0111	0.0814388
Lower lip tone	rs79411602	3643	0.914644	0.825814	1.01303	0.0869622
Upper lip vermilion contour	rs861020	3643	0.909245	0.814705	1.01476	0.0894146
Commissures	rs1588366	3643	1.09519	0.985512	1.21707	0.0912328
Mentolabial fold	rs12543318	3643	0.919719	0.834447	1.01371	0.091835
Lower lip vermilion groove	rs793464	3643	0.889027	0.775347	1.01938	0.0919721
Upper lip vermilion fullness	rs7590268	3643	1.1012	0.983562	1.23291	0.0944344
Chin dimple	rs6478391	3643	1.11867	0.977888	1.27973	0.102225
Tone up	rs1880646	3643	1.09004	0.98281	1.20897	0.102721
Upper lip vermilion border	rs7078160	3643	1.18552	0.964908	1.45657	0.105242
Chin dimple	rs742071	3643	0.912756	0.817209	1.01947	0.105637
Upper vermilion brim	rs742071	3643	0.920574	0.832089	1.01847	0.108476
Upper lip vermilion contour	rs8001641	3643	1.07492	0.983933	1.17432	0.109368
Lower lip tone	rs793464	3643	0.922336	0.835376	1.01835	0.109571
Lower lip double vermilion border	rs7632427	3643	1.07978	0.982841	1.18629	0.109739
Lower vermilion brim	rs742071	3643	1.07816	0.98272	1.18288	0.111518
Lower lip vermilion border	rs793464	3643	0.829173	0.655918	1.04819	0.117248
Commissures	rs13041247	3643	0.930063	0.849219	1.0186	0.118119
Lower lip vermilion border	rs8001641	3643	0.828375	0.653409	1.05019	0.119841
Philtrum width	rs1873147	3643	0.916544	0.821171	1.023	0.120073
Commissures	rs12543318	3643	0.928785	0.845914	1.01978	0.121303
Upper vermilion brim	rs12543318	3643	0.920601	0.828317	1.02317	0.124779
Cupid's bow shape	rs1007966	3643	1.07359	0.979831	1.17633	0.127756
Lower lip double vermilion border	rs987525	3643	0.917528	0.819865	1.02682	0.133873
Lower lip vermilion fullness	rs742071	3643	1.07379	0.977214	1.17992	0.138698
Tone up	rs13041247	3643	1.07362	0.976775	1.18006	0.140808
Skeletal Patterneletal Pattern	rs7078160	3643	0.909247	0.800929	1.03222	0.141543
Upper lip vermilion groove	rs742071	3643	1.08493	0.972868	1.20991	0.142787
Upper lip vermilion contour	rs1880646	3643	1.07526	0.975006	1.18581	0.146197
Lower lip vermilion contour	rs987525	3643	0.923385	0.829085	1.02841	0.14698
Nasolabial angle	rs7632427	3643	0.933085	0.848306	1.02634	0.154134
Chin dimple	rs793464	3643	0.922627	0.825821	1.03078	0.154459
Tone up	rs227731	3643	1.06991	0.974612	1.17453	0.155688
Upper lip vermilion contour	rs1588366	3643	1.07845	0.971259	1.19746	0.157363
Chin dimple	rs13041247	3643	0.922685	0.825248	1.03163	0.157604
Upper lip vermilion midline drop	rs1007966	3643	1.07052	0.973499	1.1772	0.159763
Upper lip vermilion border	rs12543318	3643	0.896701	0.770152	1.04404	0.160109
Upper lip vermilion fullness	rs793464	3643	0.932616	0.845836	1.0283	0.161516
Upper lip vermilion border	rs7632427	3643	1.11099	0.95863	1.28756	0.161942
Commissures	rs2612753	3643	1.08493	0.965348	1.21933	0.171274
Lower lip double vermilion border	rs7590268	3643	1.07877	0.967693	1.20259	0.171426
Upper lip vermilion contour	rs13041247	3643	0.939758	0.859172	1.0279	0.174356
Lower lip chin shape	rs1873147	3643	1.07096	0.969052	1.18358	0.179023
Chin dimple	rs1880646	3643	0.919058	0.812191	1.03999	0.18079
Philtrum width	rs8001641	3643	0.935121	0.847256	1.0321	0.182723
Lower vermilion brim	rs6478391	3643	1.08073	0.963248	1.21253	0.186087
Lower lip vermilion midline drop	rs793464	3643	0.927056	0.828488	1.03735	0.186623
Lower lip vermilion groove	rs560426	3643	1.09361	0.957359	1.24925	0.18747
Lower lip vermilion groove	rs227731	3643	1.09461	0.956303	1.25293	0.189619
Skeletal Patterneletal Pattern	rs793464	3643	1.06483	0.969126	1.17	0.191095
Cupid's bow shape	rs2612753	3643	1.08194	0.961418	1.21756	0.191214
Lower lip vermilion border	rs861020	3643	0.833957	0.631798	1.1008	0.199861
Nasolabial angle	rs7078160	3643	0.920755	0.811545	1.04466	0.19995
Lower lip vermilion groove	rs2612753	3643	0.891067	0.74656	1.06354	0.201397
Lower lip vermilion contour	rs7632427	3643	0.943369	0.8621	1.0323	0.204658
Lower lip vermilion fullness	rs861020	3643	0.92726	0.824736	1.04253	0.206484
Lower lip vermilion contour	rs861020	3643	0.931026	0.833168	1.04038	0.207174
Lower lip vermilion midline drop	rs1007966	3643	1.0737	0.959675	1.20128	0.21444
Lower vermilion brim	rs560426	3643	1.05945	0.966965	1.16078	0.215277
Upper lip vermilion contour	rs987525	3643	1.06835	0.961616	1.18694	0.218254
Upper lip vermilion groove	rs227731	3643	1.07123	0.960068	1.19527	0.218328
Lower lip vermilion border	rs79411602	3643	0.858645	0.673317	1.09498	0.219248
Philtrum width	rs6478391	3643	0.926476	0.820136	1.0466	0.219558
Mentolabial fold	rs987525	3643	1.07218	0.959078	1.19862	0.220437
Lower lip vermilion contour	rs7590268	3643	1.06742	0.961392	1.18515	0.221567
Upper lip vermilion contour	rs7632427	3643	1.05693	0.967094	1.15511	0.221815
Mentolabial fold	rs7632427	3643	0.94409	0.859787	1.03666	0.227977
Lower vermilion brim	rs987525	3643	0.934159	0.835943	1.04391	0.229471
Philtrum width	rs1880646	3643	1.06838	0.957731	1.19182	0.235711
Upper lip vermilion fullness	rs12543318	3643	1.06294	0.960769	1.17597	0.236493
Lower lip tone	rs1007966	3643	0.94173	0.852432	1.04038	0.237542
Cupid's bow shape	rs227731	3643	1.05599	0.96451	1.15614	0.238642
Skeletal Pattern	rs1007966	3643	1.05801	0.962757	1.16269	0.241395
Upper lip double vermilion border	rs12543318	3643	1.13457	0.91836	1.40167	0.241821
Lower lip vermilion midline drop	rs987525	3643	0.922355	0.8054	1.05629	0.242666
Lower lip chin shape	rs6478391	3643	1.06821	0.955614	1.19407	0.24561
Chin dimple	rs8001641	3643	0.936931	0.839236	1.046	0.246239
Upper lip vermilion midline drop	rs1880646	3643	1.06376	0.957628	1.18165	0.249073
Upper vermilion brim	rs793464	3643	0.94263	0.851834	1.0431	0.252899
Lower vermilion brim	rs7590268	3643	1.06502	0.955942	1.18653	0.253189
Commissures	rs227731	3643	0.949207	0.867914	1.03811	0.253805
Tone up	rs793464	3643	0.947543	0.863461	1.03981	0.255735
Nasolabial angle	rs987525	3643	0.936745	0.836037	1.04958	0.260145
Lower lip vermilion groove	rs7632427	3643	0.925741	0.808736	1.05967	0.263036
Commissures	rs1007966	3643	0.949832	0.867946	1.03944	0.263148
Lower lip vermilion contour	rs79411602	3643	1.0543	0.960415	1.15737	0.26647
Lower lip vermilion groove	rs7590268	3643	1.0915	0.934849	1.2744	0.268007
Lower lip vermilion contour	rs7078160	3643	0.934485	0.828751	1.05371	0.268699
Lower lip chin shape	rs742071	3643	1.05185	0.961667	1.15049	0.269013
Upper vermilion brim	rs560426	3643	1.05737	0.957506	1.16765	0.270412
Lower lip tone	rs8001641	3643	1.05674	0.957488	1.16627	0.272781
Tone up	rs742071	3643	0.949431	0.865266	1.04178	0.273206
Lower lip chin shape	rs861020	3643	1.06357	0.951839	1.18842	0.276432
Tone up	rs1873147	3643	1.05932	0.954685	1.17542	0.277469
Upper lip vermilion border	rs13041247	3643	0.91968	0.790343	1.07018	0.278894
Commissures	rs6478391	3643	0.941232	0.842159	1.05196	0.285829
Lower lip vermilion midline drop	rs742071	3643	1.06237	0.950603	1.18727	0.286088
Lower lip vermilion fullness	rs6478391	3643	0.938104	0.834109	1.05506	0.286492
Cupid's bow shape	rs7078160	3643	1.06792	0.94624	1.20524	0.287024
Nasolabial angle	rs8001641	3643	1.05277	0.957239	1.15784	0.289335
Lower lip vermilion border	rs742071	3643	1.13771	0.8956	1.44527	0.290596
Lower lip chin shape	rs8001641	3643	0.953039	0.871094	1.04269	0.294367
Upper lip vermilion groove	rs7590268	3643	1.06994	0.942908	1.21409	0.294468
Lower lip vermilion midline drop	rs227731	3643	1.0612	0.949096	1.18653	0.297053
Upper lip double vermilion border	rs6478391	3643	0.869639	0.667574	1.13287	0.300523
Tone up	rs2612753	3643	1.06578	0.944383	1.20277	0.301834
Tone up	rs6478391	3643	1.06278	0.946763	1.193	0.301899
Upper lip vermilion midline drop	rs742071	3643	1.05073	0.956119	1.15471	0.303987
Cupid's bow shape	rs1588366	3643	1.0579	0.950089	1.17795	0.304715
Lower lip vermilion border	rs12543318	3643	0.881157	0.691839	1.12228	0.30527
Upper lip vermilion midline drop	rs7590268	3643	1.0593	0.94876	1.18271	0.305592
Lower lip vermilion fullness	rs1007966	3643	1.05031	0.955503	1.15453	0.309163
Lower lip chin shape	rs560426	3643	0.955283	0.874545	1.04347	0.309906
Lower lip vermilion fullness	rs560426	3643	1.04914	0.956318	1.15097	0.310126
Chin dimple	rs1873147	3643	1.06495	0.942996	1.20267	0.310535
Lower lip chin shape	rs7632427	3643	1.04753	0.957123	1.14647	0.313307
Upper lip vermilion fullness	rs227731	3643	1.05148	0.953552	1.15946	0.314219
Upper lip double vermilion border	rs7590268	3643	0.881003	0.687608	1.12879	0.316373
Tone up	rs560426	3643	1.04764	0.956309	1.14769	0.317298
Lower lip vermilion contour	rs227731	3643	1.04712	0.956746	1.14602	0.317411
Upper lip vermilion contour	rs1007966	3643	1.04659	0.957178	1.14435	0.317586
Lower vermilion brim	rs2612753	3643	1.06332	0.942332	1.19985	0.319134
Tone up	rs79411602	3643	0.952369	0.865019	1.04854	0.320077
Lower lip tone	rs7078160	3643	1.06833	0.936561	1.21863	0.325058
Upper vermilion brim	rs1007966	3643	0.950526	0.858837	1.052	0.326876
Skeletal Pattern	rs987525	3643	0.945018	0.843701	1.0585	0.32838
Upper lip vermilion midline drop	rs12543318	3643	1.05031	0.951803	1.15902	0.328608
Upper lip vermilion groove	rs13041247	3643	1.05696	0.945127	1.18204	0.33158
Lower vermilion brim	rs227731	3643	1.04704	0.954166	1.14896	0.332053
Upper lip double vermilion border	rs1588366	3643	1.13192	0.880027	1.45591	0.334616
Lower lip vermilion groove	rs13041247	3643	1.06982	0.931616	1.22854	0.338904
Upper lip vermilion groove	rs560426	3643	0.948698	0.851582	1.05689	0.339162
Commissures	rs7632427	3643	0.957263	0.874973	1.04729	0.340884
Skeletal Pattern	rs1880646	3643	1.05182	0.94765	1.16743	0.342397
Nasolabial angle	rs793464	3643	1.04709	0.951996	1.15168	0.343498
Upper lip vermilion contour	rs2612753	3643	0.945996	0.842969	1.06161	0.345333
Lower lip chin shape	rs2612753	3643	0.945445	0.841015	1.06284	0.347521
Lower lip double vermilion border	rs227731	3643	1.0458	0.952296	1.14848	0.348714
Nasolabial angle	rs13041247	3643	1.04702	0.950457	1.1534	0.351968
Lower lip vermilion border	rs2612753	3643	1.15799	0.849343	1.5788	0.353667
Lower lip vermilion fullness	rs8001641	3643	0.956514	0.87019	1.0514	0.356879
Upper lip vermilion fullness	rs861020	3643	0.944932	0.837438	1.06622	0.357948
Tone up	rs8001641	3643	1.04435	0.951857	1.14583	0.35905
Mentolabial fold	rs1588366	3643	0.95008	0.851076	1.0606	0.361723
Lower lip double vermilion border	rs1007966	3643	0.957262	0.871277	1.05173	0.363025
Mentolabial fold	rs6478391	3643	1.05497	0.940019	1.18398	0.363284
Upper lip double vermilion border	rs861020	3643	0.88535	0.679403	1.15372	0.367349
Nasolabial angle	rs227731	3643	1.04448	0.949493	1.14897	0.370994
Upper lip vermilion groove	rs2612753	3643	1.06715	0.925429	1.23056	0.371346
Nasolabial angle	rs7590268	3643	1.0512	0.941498	1.17369	0.374544
Upper lip vermilion fullness	rs8001641	3643	0.956972	0.868114	1.05493	0.376391
Lower lip vermilion border	rs1880646	3643	0.890933	0.689654	1.15096	0.376741
Skeletal Pattern	rs2612753	3643	1.05673	0.934842	1.1945	0.377546
Cupid's bow shape	rs793464	3643	1.04187	0.951037	1.14139	0.378119
Lower lip vermilion contour	rs1880646	3643	1.04537	0.94607	1.1551	0.383553
Lower lip vermilion midline drop	rs12543318	3643	0.949683	0.844924	1.06743	0.386631
Lower lip double vermilion border	rs1588366	3643	1.05003	0.939888	1.17307	0.387894
Lower lip vermilion contour	rs1588366	3643	0.95429	0.857861	1.06156	0.389322
Upper vermilion brim	rs987525	3643	1.05394	0.934708	1.18839	0.39105
Upper lip vermilion contour	rs7590268	3643	1.04569	0.94375	1.15864	0.393266
Lower lip tone	rs12543318	3643	0.956413	0.863013	1.05992	0.395317
Lower vermilion brim	rs1588366	3643	1.0485	0.939649	1.16996	0.397074
Lower lip vermilion border	rs1873147	3643	1.12361	0.857842	1.47173	0.397314
Cupid's bow shape	rs8001641	3643	1.03973	0.949197	1.1389	0.401888
Cupid's bow shape	rs12543318	3643	1.0412	0.947204	1.14453	0.402936
Upper lip vermilion fullness	rs13041247	3643	1.04296	0.944158	1.1521	0.407452
Mentolabial fold	rs861020	3643	1.0498	0.935661	1.17786	0.407916
Cupid's bow shape	rs13041247	3643	0.961867	0.877076	1.05486	0.408944
Lower lip tone	rs13041247	3643	1.0429	0.943175	1.15316	0.412728
Upper lip vermilion border	rs1007966	3643	0.939837	0.809984	1.09051	0.413414
Upper lip vermilion border	rs2612753	3643	1.08391	0.893459	1.31495	0.413768
Commissures	rs7078160	3643	0.951987	0.845885	1.0714	0.414432
Lower lip chin shape	rs1588366	3643	1.04502	0.939497	1.16239	0.417486
Lower lip vermilion fullness	rs793464	3643	0.961616	0.874615	1.05727	0.418546
Lower lip double vermilion border	rs12543318	3643	0.960857	0.871557	1.0593	0.422357
Lower lip vermilion contour	rs742071	3643	1.0376	0.948065	1.13559	0.422729
Upper lip vermilion contour	rs6478391	3643	0.956813	0.857606	1.0675	0.429241
Lower lip vermilion groove	rs1880646	3643	1.06118	0.914607	1.23125	0.433621
Upper lip double vermilion border	rs1007966	3643	1.08511	0.881807	1.33528	0.440304
Lower lip vermilion border	rs227731	3643	1.09777	0.865365	1.39261	0.442136
Lower vermilion brim	rs1880646	3643	1.04087	0.939006	1.15379	0.44586
Skeletal Pattern	rs7590268	3643	0.959147	0.859614	1.0702	0.455547
Philtrum width	rs7632427	3643	1.03841	0.9405	1.1465	0.455739
Upper lip double vermilion border	rs7078160	3643	0.898953	0.677223	1.19328	0.461018
Upper lip vermilion border	rs79411602	3643	0.944225	0.810417	1.10013	0.461673
Mentolabial fold	rs13041247	3643	0.965196	0.8779	1.06117	0.463922
Philtrum width	rs861020	3643	0.955831	0.846062	1.07984	0.467951
Nasolabial angle	rs861020	3643	1.04447	0.928411	1.17504	0.469064
Upper lip vermilion fullness	rs7078160	3643	0.953559	0.838193	1.0848	0.469812
Lower lip vermilion contour	rs793464	3643	1.03369	0.944507	1.13129	0.471686
Lower lip double vermilion border	rs793464	3643	0.966361	0.879813	1.06142	0.474751
Upper lip vermilion midline drop	rs1588366	3643	0.960105	0.858532	1.07369	0.475454
Lower lip vermilion fullness	rs7078160	3643	0.955821	0.844023	1.08243	0.476486
Lower lip chin shape	rs1007966	3643	1.0331	0.944166	1.13041	0.47832
Upper lip vermilion fullness	rs7632427	3643	0.965489	0.875586	1.06462	0.481264
Lower lip vermilion contour	rs560426	3643	0.968664	0.886263	1.05873	0.482745
Lower lip vermilion contour	rs2612753	3643	0.958862	0.852524	1.07847	0.483648
Tone up	rs7078160	3643	1.04523	0.92323	1.18335	0.484799
Philtrum width	rs1588366	3643	0.959318	0.853476	1.07829	0.486229
Upper lip vermilion contour	rs793464	3643	0.969196	0.886951	1.05907	0.489219
Upper lip vermilion midline drop	rs79411602	3643	0.96683	0.876811	1.06609	0.498724
Philtrum width	rs2612753	3643	0.956623	0.841075	1.08804	0.499545
Upper lip vermilion midline drop	rs6478391	3643	0.960837	0.854954	1.07983	0.50244
Tone up	rs1007966	3643	0.968472	0.88171	1.06377	0.503494
Mentolabial fold	rs7590268	3643	0.963928	0.864732	1.0745	0.507276
Mentolabial fold	rs793464	3643	1.03198	0.939946	1.13302	0.50893
Cupid's bow shape	rs560426	3643	1.03015	0.941996	1.12655	0.515188
Upper lip vermilion midline drop	rs13041247	3643	0.968642	0.879899	1.06634	0.515766
Upper vermilion brim	rs861020	3643	0.959534	0.84651	1.08765	0.518269
Cupid's bow shape	rs7632427	3643	1.03017	0.94047	1.12843	0.522484
Commissures	rs560426	3643	1.0292	0.94228	1.12414	0.522591
Lower lip vermilion contour	rs1007966	3643	1.02975	0.94084	1.12707	0.524529
Upper vermilion brim	rs2612753	3643	0.958255	0.840304	1.09276	0.524588
Lower lip tone	rs6478391	3643	1.04048	0.920364	1.17628	0.52603
Upper lip double vermilion border	rs2612753	3643	1.08953	0.833462	1.42427	0.530465
Upper lip vermilion groove	rs6478391	3643	0.957524	0.835256	1.09769	0.533464
Philtrum width	rs1007966	3643	1.03119	0.93404	1.13843	0.542984
Philtrum width	rs79411602	3643	0.968847	0.874824	1.07298	0.54342
Mentolabial fold	rs7078160	3643	1.03901	0.918233	1.17567	0.543882
Upper lip vermilion midline drop	rs861020	3643	0.964663	0.858596	1.08383	0.544926
Lower lip tone	rs987525	3643	1.03724	0.92112	1.16799	0.546133
Commissures	rs987525	3643	0.968248	0.870021	1.07756	0.554363
Upper lip vermilion groove	rs987525	3643	1.04008	0.91284	1.18506	0.555021
Mentolabial fold	rs227731	3643	0.972293	0.885648	1.06741	0.555161
Cupid's bow shape	rs79411602	3643	0.972165	0.885117	1.06777	0.555302
Lower vermilion brim	rs1007966	3643	0.972429	0.885825	1.0675	0.556889
Upper lip vermilion contour	rs227731	3643	1.02672	0.939483	1.12207	0.560481
Upper lip vermilion fullness	rs79411602	3643	0.970646	0.877413	1.07378	0.563084
Lower lip vermilion groove	rs742071	3643	0.961051	0.839291	1.10048	0.565438
Lower lip double vermilion border	rs560426	3643	0.973519	0.887848	1.06746	0.567965
Lower lip tone	rs742071	3643	0.971659	0.880153	1.07268	0.568866
Lower lip vermilion groove	rs12543318	3643	1.0416	0.90533	1.19837	0.568871
Skeletal Pattern	rs742071	3643	0.973144	0.885606	1.06933	0.571354
Chin dimple	rs79411602	3643	0.967708	0.863309	1.08473	0.573041
Lower lip chin shape	rs7078160	3643	0.966643	0.858309	1.08865	0.57588
Chin dimple	rs861020	3643	1.03889	0.907474	1.18933	0.580348
Lower lip vermilion fullness	rs227731	3643	0.973846	0.886318	1.07002	0.58125
Lower lip vermilion groove	rs7078160	3643	1.05096	0.880137	1.25494	0.582865
Skeletal Pattern	rs1588366	3643	1.03175	0.922663	1.15374	0.583511
Lower lip vermilion groove	rs987525	3643	1.0456	0.890518	1.22768	0.586193
Upper lip vermilion border	rs1588366	3643	0.952225	0.798003	1.13625	0.587098
Lower lip vermilion midline drop	rs1588366	3643	1.03744	0.908488	1.18469	0.587304
Lower lip vermilion border	rs987525	3643	0.92605	0.701652	1.22221	0.587368
Cupid's bow shape	rs1880646	3643	1.02814	0.929882	1.13679	0.588138
Upper lip double vermilion border	rs7632427	3643	1.05891	0.859795	1.30413	0.590184
Lower vermilion brim	rs79411602	3643	0.974114	0.884895	1.07233	0.592565
Lower vermilion brim	rs7078160	3643	1.03393	0.914116	1.16945	0.595401
Lower lip vermilion groove	rs1873147	3643	0.959842	0.824831	1.11695	0.596157
Lower lip tone	rs560426	3643	0.974098	0.883836	1.07358	0.596831
Lower lip vermilion midline drop	rs7590268	3643	0.965367	0.847148	1.10008	0.596919
Lower lip chin shape	rs12543318	3643	0.975056	0.887838	1.07084	0.597253
Philtrum width	rs742071	3643	0.973775	0.882327	1.0747	0.59738
Nasolabial angle	rs1880646	3643	0.972051	0.874782	1.08014	0.598218
Lower lip vermilion fullness	rs7632427	3643	1.02574	0.932999	1.1277	0.599151
Lower lip vermilion fullness	rs1880646	3643	0.972452	0.876254	1.07921	0.599151
Upper lip vermilion fullness	rs742071	3643	1.02629	0.931623	1.13058	0.599171
Mentolabial fold	rs1880646	3643	0.973276	0.877555	1.07944	0.60807
Skeletal Pattern	rs8001641	3643	0.975658	0.887808	1.0722	0.608727
Nasolabial angle	rs12543318	3643	1.02608	0.929162	1.13311	0.611019
Commissures	rs1873147	3643	1.02618	0.92843	1.13423	0.6128
Cupid's bow shape	rs1873147	3643	1.02622	0.927184	1.13584	0.617132
Lower lip double vermilion border	rs1880646	3643	1.02657	0.925396	1.13881	0.62034
Upper lip vermilion groove	rs793464	3643	1.02811	0.921284	1.14733	0.620378
Lower lip vermilion fullness	rs1873147	3643	0.973892	0.87677	1.08177	0.621621
Lower lip tone	rs1880646	3643	1.02797	0.920813	1.14761	0.623282
Tone up	rs7632427	3643	1.02332	0.931727	1.12391	0.629948
Lower lip chin shape	rs79411602	3643	0.977694	0.89097	1.07286	0.63406
Upper lip double vermilion border	rs742071	3643	0.951134	0.773219	1.16999	0.635377
Upper lip vermilion midline drop	rs560426	3643	0.978068	0.891286	1.0733	0.639932
Upper lip vermilion groove	rs861020	3643	1.03242	0.90225	1.18138	0.642595
Upper lip vermilion border	rs987525	3643	1.04324	0.872338	1.24762	0.642847
Tone up	rs987525	3643	1.0263	0.917793	1.14764	0.648831
Lower lip vermilion midline drop	rs1873147	3643	1.02907	0.909218	1.16471	0.650168
Tone up	rs12543318	3643	0.978109	0.887968	1.0774	0.653654
Upper lip double vermilion border	rs1880646	3643	1.05323	0.839638	1.32116	0.653794
Lower lip vermilion contour	rs13041247	3643	0.979278	0.893477	1.07332	0.654442
Nasolabial angle	rs79411602	3643	1.02271	0.926631	1.12876	0.655481
Upper lip vermilion contour	rs79411602	3643	1.02089	0.931452	1.11891	0.658555
Lower lip tone	rs1588366	3643	0.973933	0.866266	1.09498	0.658556
Upper vermilion brim	rs7632427	3643	0.977906	0.883881	1.08193	0.664892
Lower lip vermilion groove	rs1588366	3643	0.965986	0.824138	1.13225	0.669308
Upper lip vermilion midline drop	rs793464	3643	0.979819	0.89139	1.07702	0.672691
Upper lip vermilion border	rs560426	3643	0.969391	0.838089	1.12126	0.675471
Nasolabial angle	rs1007966	3643	0.979748	0.889929	1.07863	0.676638
Chin dimple	rs7590268	3643	1.02736	0.904262	1.16722	0.678475
Lower lip double vermilion border	rs742071	3643	0.980572	0.893098	1.07661	0.680673
Upper vermilion brim	rs1873147	3643	1.02376	0.915335	1.14503	0.680976
Philtrum width	rs560426	3643	0.979898	0.889133	1.07993	0.682193
Upper lip vermilion contour	rs12543318	3643	0.981487	0.894554	1.07687	0.692907
Lower lip vermilion fullness	rs13041247	3643	0.981026	0.891204	1.0799	0.695786
Upper vermilion brim	rs6478391	3643	0.975394	0.860594	1.10551	0.696567
Cupid's bow shape	rs6478391	3643	0.977817	0.873538	1.09455	0.696624
Skeletal Pattern	rs7632427	3643	1.01868	0.926687	1.1198	0.701552
Upper lip double vermilion border	rs987525	3643	0.952297	0.741331	1.2233	0.702054
Upper lip vermilion groove	rs1588366	3643	0.975155	0.85708	1.1095	0.702416
Upper lip double vermilion border	rs13041247	3643	0.960151	0.77884	1.18367	0.703323
Upper lip vermilion midline drop	rs1873147	3643	0.979828	0.8822	1.08826	0.703535
Lower lip double vermilion border	rs6478391	3643	1.02226	0.910438	1.14782	0.709525
Mentolabial fold	rs1873147	3643	0.980537	0.883877	1.08777	0.710492
Chin dimple	rs987525	3643	0.975672	0.854704	1.11376	0.715358
Lower lip vermilion midline drop	rs1880646	3643	0.977175	0.862944	1.10653	0.715831
Upper lip vermilion midline drop	rs7078160	3643	1.02356	0.902858	1.16041	0.716013
Upper lip vermilion midline drop	rs8001641	3643	1.0174	0.925775	1.11809	0.72015
Lower lip chin shape	rs793464	3643	1.01651	0.928972	1.11229	0.721562
Upper lip vermilion fullness	rs1880646	3643	0.9806	0.88028	1.09235	0.721996
Upper lip vermilion contour	rs742071	3643	1.01608	0.930408	1.10964	0.722622
Lower lip chin shape	rs7590268	3643	0.981578	0.884729	1.08903	0.725721
Skeletal Pattern	rs79411602	3643	1.01685	0.922439	1.12092	0.736841
Upper lip double vermilion border	rs8001641	3643	1.03554	0.842418	1.27294	0.740147
Lower lip chin shape	rs13041247	3643	0.984709	0.898577	1.0791	0.741433
Cupid's bow shape	rs742071	3643	0.985012	0.899752	1.07835	0.743727
Mentolabial fold	rs8001641	3643	1.01536	0.925015	1.11454	0.748472
Lower lip vermilion fullness	rs2612753	3643	1.01978	0.902029	1.15289	0.754404
Mentolabial fold	rs1007966	3643	0.985262	0.897102	1.08209	0.756217
Tone up	rs7590268	3643	1.01725	0.912967	1.13345	0.756582
Upper lip double vermilion border	rs560426	3643	1.03228	0.84257	1.26472	0.759087
Upper lip vermilion border	rs227731	3643	0.977243	0.842835	1.13308	0.760411
Upper lip vermilion border	rs861020	3643	1.02902	0.855855	1.23721	0.760923
Commissures	rs742071	3643	1.01394	0.927307	1.10866	0.761348
Lower vermilion brim	rs861020	3643	1.01774	0.907436	1.14144	0.763885
Upper lip double vermilion border	rs793464	3643	0.968886	0.787382	1.19223	0.765202
Upper lip double vermilion border	rs79411602	3643	0.967995	0.781343	1.19924	0.765989
Lower lip double vermilion border	rs8001641	3643	0.9859	0.897861	1.08257	0.766049
Lower lip vermilion contour	rs8001641	3643	0.986548	0.901728	1.07935	0.767788
Philtrum width	rs7078160	3643	0.980472	0.859839	1.11803	0.768436
Mentolabial fold	rs560426	3643	0.986334	0.899856	1.08112	0.768817
Upper lip vermilion contour	rs560426	3643	0.987438	0.905166	1.07719	0.775791
Lower lip vermilion fullness	rs1588366	3643	1.01609	0.909088	1.1357	0.778533
Upper lip vermilion border	rs8001641	3643	1.02109	0.880706	1.18385	0.782111
Lower lip tone	rs7632427	3643	0.987045	0.893417	1.09049	0.797612
Mentolabial fold	rs79411602	3643	0.987615	0.896725	1.08772	0.800261
Lower lip vermilion midline drop	rs79411602	3643	1.01475	0.903983	1.13909	0.803928
Upper vermilion brim	rs7078160	3643	1.01669	0.88963	1.16189	0.808018
Upper lip vermilion groove	rs7632427	3643	1.01366	0.908011	1.13161	0.809046
Upper lip vermilion fullness	rs560426	3643	1.01179	0.919392	1.11348	0.810344
Upper lip vermilion border	rs1880646	3643	1.02022	0.865212	1.20299	0.811848
Lower lip vermilion midline drop	rs861020	3643	0.983741	0.85652	1.12986	0.816537
Skeletal Pattern	rs1873147	3643	1.01245	0.911671	1.12436	0.817139
Philtrum width	rs793464	3643	0.98853	0.895157	1.09164	0.819737
Lower lip double vermilion border	rs2612753	3643	0.985954	0.872876	1.11368	0.819955
Upper lip vermilion groove	rs1880646	3643	1.014	0.898072	1.1449	0.822368
Lower lip vermilion midline drop	rs7078160	3643	1.01699	0.877313	1.1789	0.823146
Upper lip vermilion fullness	rs6478391	3643	0.98643	0.874493	1.1127	0.824062
Mentolabial fold	rs2612753	3643	0.986453	0.873719	1.11373	0.825653
Lower lip vermilion border	rs7078160	3643	1.03619	0.754552	1.42294	0.826135
Tone up	rs1588366	3643	0.988232	0.885333	1.10309	0.832876
Upper lip vermilion groove	rs12543318	3643	1.01235	0.903266	1.1346	0.832936
Upper vermilion brim	rs1588366	3643	0.987497	0.876722	1.11227	0.835804
Upper lip vermilion groove	rs79411602	3643	1.01191	0.903386	1.13348	0.837854
Upper lip vermilion border	rs6478391	3643	0.981553	0.817713	1.17822	0.841618
Chin dimple	rs1588366	3643	1.01338	0.889514	1.15449	0.841655
Mentolabial fold	rs742071	3643	1.00948	0.919784	1.10793	0.842443
Upper lip vermilion groove	rs1007966	3643	1.01111	0.905612	1.12889	0.844219
Lower lip double vermilion border	rs861020	3643	0.988575	0.880524	1.10989	0.845718
Nasolabial angle	rs742071	3643	1.0093	0.917982	1.10971	0.848221
Lower lip vermilion groove	rs861020	3643	0.984199	0.832087	1.16412	0.852493
Lower lip vermilion groove	rs8001641	3643	0.987286	0.862405	1.13025	0.852883
Upper vermilion brim	rs79411602	3643	0.990379	0.892177	1.09939	0.856005
Upper vermilion brim	rs1880646	3643	1.01036	0.903516	1.12984	0.856581
Lower lip vermilion midline drop	rs8001641	3643	1.01031	0.903592	1.12964	0.857037
Lower lip vermilion border	rs560426	3643	1.02145	0.809342	1.28914	0.858182
Chin dimple	rs1007966	3643	0.98998	0.886223	1.10589	0.858502
Lower lip chin shape	rs987525	3643	0.990426	0.889162	1.10322	0.86122
Commissures	rs793464	3643	1.00797	0.921434	1.10263	0.862415
Commissures	rs1880646	3643	1.00875	0.913734	1.11366	0.862899
Chin dimple	rs560426	3643	1.00942	0.905761	1.12494	0.865347
Skeletal Pattern	rs13041247	3643	0.992041	0.901735	1.09139	0.869657
Upper lip double vermilion border	rs1873147	3643	0.98105	0.778988	1.23552	0.870838
Upper lip vermilion midline drop	rs987525	3643	0.990763	0.884897	1.10929	0.872131
Upper lip vermilion midline drop	rs2612753	3643	1.00994	0.893146	1.14201	0.874627
Lower lip vermilion midline drop	rs7632427	3643	1.00879	0.901792	1.12849	0.878372
Commissures	rs79411602	3643	1.00725	0.918148	1.10501	0.878453
Lower lip double vermilion border	rs79411602	3643	0.992601	0.900928	1.0936	0.880591
Tone up	rs861020	3643	1.0087	0.899397	1.13129	0.882307
Lower vermilion brim	rs12543318	3643	0.992853	0.901438	1.09354	0.884278
Nasolabial angle	rs6478391	3643	1.00875	0.896944	1.13449	0.884455
Upper lip vermilion fullness	rs987525	3643	0.991411	0.882352	1.11395	0.884652
Upper lip vermilion contour	rs7078160	3643	0.991432	0.88178	1.11472	0.885586
Lower lip tone	rs7590268	3643	1.00824	0.898634	1.13122	0.888821
Lower vermilion brim	rs1873147	3643	1.00733	0.908539	1.11687	0.889663
Lower lip vermilion groove	rs1007966	3643	0.990589	0.864592	1.13495	0.891641
Chin dimple	rs227731	3643	0.993126	0.889471	1.10886	0.902388
Lower lip vermilion midline drop	rs6478391	3643	1.00846	0.878297	1.15791	0.904912
Lower lip vermilion groove	rs79411602	3643	1.00846	0.876679	1.16004	0.906193
Lower lip vermilion border	rs1588366	3643	0.983351	0.742851	1.30171	0.906602
Skeletal Pattern	rs560426	3643	1.00505	0.916291	1.10241	0.914951
Upper lip vermilion groove	rs7078160	3643	1.00761	0.871381	1.16513	0.918567
Lower vermilion brim	rs7632427	3643	0.995479	0.90699	1.0926	0.923991
Nasolabial angle	rs1873147	3643	0.995589	0.895457	1.10692	0.934847
Skeletal Pattern	rs861020	3643	1.00411	0.893944	1.12785	0.944867
Lower lip vermilion midline drop	rs2612753	3643	0.994901	0.860276	1.15059	0.945053
Nasolabial angle	rs1588366	3643	1.00375	0.897199	1.12294	0.947947
Upper lip vermilion fullness	rs1588366	3643	1.00353	0.894628	1.12569	0.952061
Chin dimple	rs2612753	3643	1.00405	0.87	1.15876	0.955903
Lower lip vermilion groove	rs6478391	3643	0.995282	0.841577	1.17706	0.95594
Lower lip tone	rs861020	3643	0.996576	0.881863	1.12621	0.956164
Nasolabial angle	rs560426	3643	1.00256	0.912938	1.10098	0.957338
Upper vermilion brim	rs8001641	3643	0.997413	0.901795	1.10317	0.959824
Lower vermilion brim	rs13041247	3643	1.00226	0.912026	1.10143	0.962512
Upper lip vermilion fullness	rs1007966	3643	1.00215	0.908788	1.10509	0.965739
Upper vermilion brim	rs13041247	3643	0.997804	0.900568	1.10554	0.966472
Skeletal Pattern	rs12543318	3643	1.0021	0.908554	1.10527	0.966596
Upper vermilion brim	rs7590268	3643	0.998123	0.887626	1.12237	0.974954
Lower lip vermilion fullness	rs7590268	3643	1.00168	0.897951	1.1174	0.975936
Upper lip vermilion fullness	rs2612753	3643	0.998107	0.879901	1.13219	0.976494
Nasolabial angle	rs2612753	3643	1.00171	0.884756	1.13413	0.978459
Commissures	rs861020	3643	0.998577	0.893858	1.11556	0.979895
Chin dimple	rs7632427	3643	1.00127	0.896524	1.11825	0.982062
Lower lip double vermilion border	rs1873147	3643	1.00115	0.902158	1.111	0.982747
Lower lip tone	rs2612753	3643	0.998909	0.878603	1.13569	0.986695
Upper lip vermilion fullness	rs1873147	3643	0.999228	0.89657	1.11364	0.988856
Upper lip vermilion midline drop	rs7632427	3643	1.00037	0.909944	1.09977	0.993955
Chin dimple	rs12543318	3643	1.00023	0.891891	1.12174	0.996797
Chin dimple	rs7078160	3643	1.00012	0.864169	1.15747	0.998677
Upper lip vermilion border	rs7590268	3643	1.0001	0.841942	1.18798	0.999058

## Sheet: phshape
Supplementary Table 1
trait	SNP	N	P	OR0	LCI0	UCI0	OR2	LCI2	UCI2	OR3	LCI3	UCI3	OR4	LCI4	UCI4	OR5	LCI5	UCI5	OR6	LCI6	UCI6
Philtrum shape	rs7632427	3643	0.0020614	1.01114	0.809387	1.26319	0.898918	0.724778	1.1149	0.832121	0.720062	0.961621	0.925724	0.783375	1.09394	0.973193	0.770904	1.22856	0.642845	0.510987	0.808729
Philtrum shape	rs227731	3643	0.0877668	1.03656	0.83314	1.28966	1.03482	0.83606	1.28083	0.965368	0.836784	1.11371	1.03259	0.875719	1.21756	1.14005	0.906756	1.43337	1.33067	1.05756	1.67429
Philtrum shape	rs79411602	3643	0.17802	1.11806	0.893183	1.39956	1.03626	0.831963	1.29073	0.910932	0.786152	1.05552	0.879162	0.741391	1.04253	0.842053	0.663261	1.06904	0.996515	0.78592	1.26354
Philtrum shape	rs13041247	3643	0.248032	0.995785	0.798634	1.2416	1.0121	0.815841	1.25558	1.04192	0.901951	1.20361	1.15451	0.976504	1.36498	1.16148	0.918842	1.46819	1.26896	1.00109	1.6085
Philtrum shape	rs793464	3643	0.325356	0.897033	0.719923	1.11771	1.07143	0.866335	1.32507	0.949294	0.822974	1.095	1.02887	0.87284	1.21279	0.889435	0.705776	1.12088	1.14324	0.909415	1.43717
Philtrum shape	rs1588366	3643	0.392852	1.01242	0.777895	1.31765	0.854982	0.666038	1.09753	0.957554	0.8069	1.13634	0.890812	0.73258	1.08322	0.947924	0.721242	1.24585	0.760335	0.583912	0.990063
Philtrum shape	rs1880646	3643	0.403966	0.931069	0.727151	1.19217	1.14176	0.903874	1.44226	1.02645	0.875367	1.20361	1.04685	0.871617	1.25732	1.24688	0.973043	1.59778	0.94128	0.725635	1.22101
Philtrum shape	rs560426	3643	0.472682	0.96928	0.7818	1.20172	1.13903	0.92371	1.40453	0.958908	0.833347	1.10339	1.07122	0.911147	1.25942	1.02321	0.816586	1.28212	1.05189	0.838893	1.31896
Philtrum shape	rs861020	3643	0.530592	1.20488	0.920386	1.57732	1.21369	0.933183	1.57851	1.10096	0.917976	1.32042	1.18206	0.961396	1.45337	1.27563	0.964963	1.68632	1.0681	0.798388	1.42893
Philtrum shape	rs2612753	3643	0.534387	0.930918	0.700646	1.23687	1.12023	0.849968	1.47643	0.972309	0.807904	1.17017	0.923831	0.745783	1.14439	0.784246	0.580492	1.05952	0.912924	0.676451	1.23206
Philtrum shape	rs987525	3643	0.546137	1.09793	0.84198	1.43168	1.0038	0.77104	1.30683	1.16179	0.975447	1.38374	1.13157	0.925763	1.38313	1.17047	0.888958	1.54113	1.25032	0.951944	1.64222
Philtrum shape	rs7590268	3643	0.561383	1.02781	0.795645	1.32771	0.958178	0.743874	1.23422	1.06737	0.902894	1.2618	1.02961	0.848633	1.24919	1.28766	0.993953	1.66817	1.05386	0.805655	1.37854
Philtrum shape	rs6478391	3643	0.593744	1.00087	0.768486	1.30353	0.81755	0.625894	1.06789	0.887327	0.745667	1.0559	0.925962	0.757447	1.13197	0.962991	0.728244	1.27341	0.808953	0.60546	1.08084
Philtrum shape	rs1007966	3643	0.660304	1.11401	0.89452	1.38737	1.03092	0.831993	1.27741	1.06847	0.925663	1.2333	1.0344	0.876547	1.22068	1.17842	0.935797	1.48394	1.19999	0.952146	1.51235
Philtrum shape	rs742071	3643	0.743413	0.977276	0.786101	1.21494	1.06017	0.858108	1.30982	0.942142	0.817275	1.08609	1.03795	0.881301	1.22245	0.984725	0.783514	1.23761	0.92491	0.734526	1.16464
Philtrum shape	rs12543318	3643	0.81932	1.12797	0.898295	1.41637	1.09578	0.876754	1.36952	1.09653	0.943606	1.27423	1.11489	0.938107	1.32498	1.18886	0.937315	1.5079	1.14543	0.901539	1.45531
Philtrum shape	rs1873147	3643	0.916561	0.928438	0.725515	1.18812	1.01363	0.799478	1.28515	1.05143	0.897159	1.23223	1.01151	0.841975	1.21518	0.99079	0.766757	1.28028	0.943561	0.727994	1.22296
Philtrum shape	rs7078160	3643	0.927996	1.1137	0.834175	1.48689	1.14113	0.861734	1.51111	1.10055	0.908349	1.33341	1.01892	0.815533	1.27303	1.05816	0.778496	1.43828	1.03356	0.758284	1.40877
Philtrum shape	rs8001641	3643	0.930135	1.05704	0.849906	1.31467	0.983648	0.795015	1.21704	1.00026	0.867474	1.15337	1.05361	0.893871	1.24189	1.10679	0.880047	1.39196	1.05986	0.842169	1.33382

## Sheet: PRS Multinomial
Supplementary Table 1
trait	SNP	N	P	OR0	LCI0	UCI0	OR2	LCI2	UCI2	OR3	LCI3	UCI3	OR4	LCI4	UCI4	OR5	LCI5	UCI5	OR6	LCI6	UCI6
Philtrum shape	PRS score	3643	0.201236	1.02426	0.969117	1.08254	1.02947	0.975342	1.0866	0.995576	0.96019	1.03227	1.0251	0.983186	1.06879	1.05747	0.997823	1.12068	1.01982	0.96203	1.08109

## Sheet: PRS binary_ordinal
Supplementary Table 1
trait	SNP	N	OR	LCI	UCI	P
Philtrum width	PRS score	3643	0.953435	0.929844	0.977625	0.0001912
Cupid's bow shape	PRS score	3643	1.04387	1.02007	1.06823	0.000264
Commissures	PRS score	3643	0.979115	0.957072	1.00167	0.0692554
Tone up	PRS score	3643	1.0189	0.995218	1.04314	0.118649
Upper lip vermilion groove	PRS score	3643	1.02003	0.992086	1.04876	0.16169
Skeletal pattern	PRS score	3643	0.983699	0.960459	1.0075	0.177883
Lower lip vermilion contour	PRS score	3643	1.01441	0.991363	1.038	0.222363
Chin dimple	PRS score	3643	0.983866	0.956752	1.01175	0.25393
Lower lip vermilion midline drop	PRS score	3643	0.984256	0.95675	1.01255	0.272488
Mentolabial fold	PRS score	3643	0.990187	0.967055	1.01387	0.413572
Upper vermilion brim	PRS score	3643	0.989785	0.964797	1.01542	0.431285
Upper lip vermilion border	PRS score	3643	0.986467	0.950185	1.02414	0.476076
Nasolabial angle	PRS score	3643	1.00687	0.983056	1.03125	0.575191
Upper lip vermilion contour	PRS score	3643	1.00634	0.98408	1.0291	0.579699
Lower lip chin shape	PRS score	3643	1.00637	0.983793	1.02946	0.583465
Upper lip double vermilion border	PRS score	3643	1.01416	0.962502	1.06859	0.598125
Lower vermilion brim	PRS score	3643	1.00611	0.982721	1.03005	0.61195
Lower lip vermilion border	PRS score	3643	0.990002	0.932479	1.05107	0.742152
Lower lip vermilion groove	PRS score	3643	1.00475	0.97089	1.03979	0.786397
Upper lip vermilion drop	PRS score	3643	0.996881	0.97331	1.02102	0.798029
Lower lip tone	PRS score	3643	1.0031	0.97836	1.02846	0.808081
Lower lip double vermilion border	PRS score	3643	0.998079	0.974684	1.02204	0.873761
Lower lip fullness	PRS score	3643	1.00109	0.977461	1.0253	0.928569
Upper lip fullness	PRS score	3643	0.999258	0.974939	1.02418	0.952896
